# Supplementary material for: Surface Bacterioplankton Community Structure Crossing the Antarctic Circumpolar Current Fronts
Source: Microorganisms. 2023 Mar 9;11(3):702. doi: 10.3390/microorganisms11030702 (PMC10054113; doi:10.3390/microorganisms11030702)
Supplement: Supplementary file 1 [file microorganisms-11-00702-s001.zip]

Archive with 8 entries (7 files):
- microorganisms-2222266-supplementary/Supplementary figures and tables/
- microorganisms-2222266-supplementary/Supplementary figures and tables/Figure S1.png
- microorganisms-2222266-supplementary/Supplementary figures and tables/Figure S2.png
- microorganisms-2222266-supplementary/Supplementary figures and tables/Figure S3.png
- microorganisms-2222266-supplementary/Supplementary figures and tables/Figure S4.png
- microorganisms-2222266-supplementary/Supplementary figures and tables/Table S1.pdf
- microorganisms-2222266-supplementary/Supplementary figures and tables/Table S2.pdf
- microorganisms-2222266-supplementary/Supplementary figures and tables/Table S3.pdf
